# Supplementary material for: A Ridge-Regularized Jackknifed Anderson-Rubin Test
Source: J Bus Econ Stat. 2023 Dec 12;42(3):1083–94. doi: 10.1080/07350015.2023.2290739 (PMC11182230; doi:10.1080/07350015.2023.2290739)
Supplement: RJARSupplementaryMaterial (2).zip [file UBES_A_2290739_SM3451.zip]

Archive with 588 entries (510 files):
- RJARSupplementaryMaterial/__MACOSX/
- RJARSupplementaryMaterial/__MACOSX/._RJARSupplementaryMaterial
- RJARSupplementaryMaterial/__MACOSX/RJARSupplementaryMaterial/
- RJARSupplementaryMaterial/__MACOSX/RJARSupplementaryMaterial/._.DS_Store
- RJARSupplementaryMaterial/__MACOSX/RJARSupplementaryMaterial/._.RData
- RJARSupplementaryMaterial/__MACOSX/RJARSupplementaryMaterial/._.Rhistory
- RJARSupplementaryMaterial/__MACOSX/RJARSupplementaryMaterial/._.Rproj.user
- RJARSupplementaryMaterial/__MACOSX/RJARSupplementaryMaterial/._01.ReplicationMaterial
- RJARSupplementaryMaterial/__MACOSX/RJARSupplementaryMaterial/._02.RJARTool
- RJARSupplementaryMaterial/__MACOSX/RJARSupplementaryMaterial/._README.md
- RJARSupplementaryMaterial/__MACOSX/RJARSupplementaryMaterial/._TheoreticalAppendix.pdf
- RJARSupplementaryMaterial/__MACOSX/RJARSupplementaryMaterial/.Rproj.user/
- RJARSupplementaryMaterial/__MACOSX/RJARSupplementaryMaterial/.Rproj.user/._D604F8BD
- RJARSupplementaryMaterial/__MACOSX/RJARSupplementaryMaterial/.Rproj.user/._E2504347
- RJARSupplementaryMaterial/__MACOSX/RJARSupplementaryMaterial/.Rproj.user/._shared
- RJARSupplementaryMaterial/__MACOSX/RJARSupplementaryMaterial/.Rproj.user/D604F8BD/
- RJARSupplementaryMaterial/__MACOSX/RJARSupplementaryMaterial/.Rproj.user/D604F8BD/._bibliography-index
- RJARSupplementaryMaterial/__MACOSX/RJARSupplementaryMaterial/.Rproj.user/D604F8BD/._ctx
- RJARSupplementaryMaterial/__MACOSX/RJARSupplementaryMaterial/.Rproj.user/D604F8BD/._explorer-cache
- RJARSupplementaryMaterial/__MACOSX/RJARSupplementaryMaterial/.Rproj.user/D604F8BD/._pcs
- RJARSupplementaryMaterial/__MACOSX/RJARSupplementaryMaterial/.Rproj.user/D604F8BD/._persistent-state
- RJARSupplementaryMaterial/__MACOSX/RJARSupplementaryMaterial/.Rproj.user/D604F8BD/._presentation
- RJARSupplementaryMaterial/__MACOSX/RJARSupplementaryMaterial/.Rproj.user/D604F8BD/._profiles-cache
- RJARSupplementaryMaterial/__MACOSX/RJARSupplementaryMaterial/.Rproj.user/D604F8BD/._rmd-outputs
- RJARSupplementaryMaterial/__MACOSX/RJARSupplementaryMaterial/.Rproj.user/D604F8BD/._saved_source_markers
- RJARSupplementaryMaterial/__MACOSX/RJARSupplementaryMaterial/.Rproj.user/D604F8BD/._sources
- RJARSupplementaryMaterial/__MACOSX/RJARSupplementaryMaterial/.Rproj.user/D604F8BD/._tutorial
- RJARSupplementaryMaterial/__MACOSX/RJARSupplementaryMaterial/.Rproj.user/D604F8BD/._viewer_history
- RJARSupplementaryMaterial/__MACOSX/RJARSupplementaryMaterial/.Rproj.user/D604F8BD/._viewer-cache
- RJARSupplementaryMaterial/__MACOSX/RJARSupplementaryMaterial/.Rproj.user/D604F8BD/ctx/
- RJARSupplementaryMaterial/__MACOSX/RJARSupplementaryMaterial/.Rproj.user/D604F8BD/ctx/._ctx-19891
- RJARSupplementaryMaterial/__MACOSX/RJARSupplementaryMaterial/.Rproj.user/D604F8BD/ctx/ctx-19891/
- RJARSupplementaryMaterial/__MACOSX/RJARSupplementaryMaterial/.Rproj.user/D604F8BD/ctx/ctx-19891/._console_actions
- RJARSupplementaryMaterial/__MACOSX/RJARSupplementaryMaterial/.Rproj.user/D604F8BD/ctx/ctx-19891/._environment
- RJARSupplementaryMaterial/__MACOSX/RJARSupplementaryMaterial/.Rproj.user/D604F8BD/ctx/ctx-19891/._history
- RJARSupplementaryMaterial/__MACOSX/RJARSupplementaryMaterial/.Rproj.user/D604F8BD/ctx/ctx-19891/._settings
- RJARSupplementaryMaterial/__MACOSX/RJARSupplementaryMaterial/.Rproj.user/D604F8BD/pcs/
- RJARSupplementaryMaterial/__MACOSX/RJARSupplementaryMaterial/.Rproj.user/D604F8BD/pcs/._debug-breakpoints.pper
- RJARSupplementaryMaterial/__MACOSX/RJARSupplementaryMaterial/.Rproj.user/D604F8BD/pcs/._files-pane.pper
- RJARSupplementaryMaterial/__MACOSX/RJARSupplementaryMaterial/.Rproj.user/D604F8BD/pcs/._source-pane.pper
- RJARSupplementaryMaterial/__MACOSX/RJARSupplementaryMaterial/.Rproj.user/D604F8BD/pcs/._windowlayoutstate.pper
- RJARSupplementaryMaterial/__MACOSX/RJARSupplementaryMaterial/.Rproj.user/D604F8BD/pcs/._workbench-pane.pper
- RJARSupplementaryMaterial/__MACOSX/RJARSupplementaryMaterial/.Rproj.user/D604F8BD/sources/
- RJARSupplementaryMaterial/__MACOSX/RJARSupplementaryMaterial/.Rproj.user/D604F8BD/sources/._per
- RJARSupplementaryMaterial/__MACOSX/RJARSupplementaryMaterial/.Rproj.user/D604F8BD/sources/._prop
- RJARSupplementaryMaterial/__MACOSX/RJARSupplementaryMaterial/.Rproj.user/D604F8BD/sources/._session-d6a0a7dc
- RJARSupplementaryMaterial/__MACOSX/RJARSupplementaryMaterial/.Rproj.user/D604F8BD/sources/per/
- RJARSupplementaryMaterial/__MACOSX/RJARSupplementaryMaterial/.Rproj.user/D604F8BD/sources/per/._t
- RJARSupplementaryMaterial/__MACOSX/RJARSupplementaryMaterial/.Rproj.user/D604F8BD/sources/per/._u
- RJARSupplementaryMaterial/__MACOSX/RJARSupplementaryMaterial/.Rproj.user/D604F8BD/sources/per/t/
- RJARSupplementaryMaterial/__MACOSX/RJARSupplementaryMaterial/.Rproj.user/D604F8BD/sources/per/t/._128F5DFD
- RJARSupplementaryMaterial/__MACOSX/RJARSupplementaryMaterial/.Rproj.user/D604F8BD/sources/per/t/._128F5DFD-contents
- RJARSupplementaryMaterial/__MACOSX/RJARSupplementaryMaterial/.Rproj.user/D604F8BD/sources/per/t/._146DEC3D
- RJARSupplementaryMaterial/__MACOSX/RJARSupplementaryMaterial/.Rproj.user/D604F8BD/sources/per/t/._146DEC3D-contents
- RJARSupplementaryMaterial/__MACOSX/RJARSupplementaryMaterial/.Rproj.user/D604F8BD/sources/per/t/._1A2CFD66
- RJARSupplementaryMaterial/__MACOSX/RJARSupplementaryMaterial/.Rproj.user/D604F8BD/sources/per/t/._1A2CFD66-contents
- RJARSupplementaryMaterial/__MACOSX/RJARSupplementaryMaterial/.Rproj.user/D604F8BD/sources/per/t/._442F6948
- RJARSupplementaryMaterial/__MACOSX/RJARSupplementaryMaterial/.Rproj.user/D604F8BD/sources/per/t/._442F6948-contents
- RJARSupplementaryMaterial/__MACOSX/RJARSupplementaryMaterial/.Rproj.user/D604F8BD/sources/per/t/._F11A6907
- RJARSupplementaryMaterial/__MACOSX/RJARSupplementaryMaterial/.Rproj.user/D604F8BD/sources/per/t/._F11A6907-contents
- RJARSupplementaryMaterial/__MACOSX/RJARSupplementaryMaterial/.Rproj.user/D604F8BD/sources/per/t/._F8257449
- RJARSupplementaryMaterial/__MACOSX/RJARSupplementaryMaterial/.Rproj.user/D604F8BD/sources/per/t/._F8257449-contents
- RJARSupplementaryMaterial/__MACOSX/RJARSupplementaryMaterial/.Rproj.user/D604F8BD/sources/prop/
- RJARSupplementaryMaterial/__MACOSX/RJARSupplementaryMaterial/.Rproj.user/D604F8BD/sources/prop/._1C6A9DFD
- RJARSupplementaryMaterial/__MACOSX/RJARSupplementaryMaterial/.Rproj.user/D604F8BD/sources/prop/._208233E3
- RJARSupplementaryMaterial/__MACOSX/RJARSupplementaryMaterial/.Rproj.user/D604F8BD/sources/prop/._2DCEF775
- RJARSupplementaryMaterial/__MACOSX/RJARSupplementaryMaterial/.Rproj.user/D604F8BD/sources/prop/._33537DAA
- RJARSupplementaryMaterial/__MACOSX/RJARSupplementaryMaterial/.Rproj.user/D604F8BD/sources/prop/._43ED3089
- RJARSupplementaryMaterial/__MACOSX/RJARSupplementaryMaterial/.Rproj.user/D604F8BD/sources/prop/._49B06303
- RJARSupplementaryMaterial/__MACOSX/RJARSupplementaryMaterial/.Rproj.user/D604F8BD/sources/prop/._73956BC0
- RJARSupplementaryMaterial/__MACOSX/RJARSupplementaryMaterial/.Rproj.user/D604F8BD/sources/prop/._739BA2E1
- RJARSupplementaryMaterial/__MACOSX/RJARSupplementaryMaterial/.Rproj.user/D604F8BD/sources/prop/._74C222C4
- RJARSupplementaryMaterial/__MACOSX/RJARSupplementaryMaterial/.Rproj.user/D604F8BD/sources/prop/._77E8E0C6
- RJARSupplementaryMaterial/__MACOSX/RJARSupplementaryMaterial/.Rproj.user/D604F8BD/sources/prop/._84BE4117
- RJARSupplementaryMaterial/__MACOSX/RJARSupplementaryMaterial/.Rproj.user/D604F8BD/sources/prop/._899EDC87
- RJARSupplementaryMaterial/__MACOSX/RJARSupplementaryMaterial/.Rproj.user/D604F8BD/sources/prop/._9BCB4A05
- RJARSupplementaryMaterial/__MACOSX/RJARSupplementaryMaterial/.Rproj.user/D604F8BD/sources/prop/._9EBEE673
- RJARSupplementaryMaterial/__MACOSX/RJARSupplementaryMaterial/.Rproj.user/D604F8BD/sources/prop/._9EBF938A
- RJARSupplementaryMaterial/__MACOSX/RJARSupplementaryMaterial/.Rproj.user/D604F8BD/sources/prop/._D666F4BD
- RJARSupplementaryMaterial/__MACOSX/RJARSupplementaryMaterial/.Rproj.user/D604F8BD/sources/prop/._E0C76DC8
- RJARSupplementaryMaterial/__MACOSX/RJARSupplementaryMaterial/.Rproj.user/D604F8BD/sources/prop/._E166CBA9
- RJARSupplementaryMaterial/__MACOSX/RJARSupplementaryMaterial/.Rproj.user/D604F8BD/sources/prop/._E4E56406
- RJARSupplementaryMaterial/__MACOSX/RJARSupplementaryMaterial/.Rproj.user/D604F8BD/sources/prop/._E7DFE555
- RJARSupplementaryMaterial/__MACOSX/RJARSupplementaryMaterial/.Rproj.user/D604F8BD/sources/prop/._F4E37237
- RJARSupplementaryMaterial/__MACOSX/RJARSupplementaryMaterial/.Rproj.user/D604F8BD/sources/prop/._INDEX
- RJARSupplementaryMaterial/__MACOSX/RJARSupplementaryMaterial/.Rproj.user/D604F8BD/sources/session-d6a0a7dc/
- RJARSupplementaryMaterial/__MACOSX/RJARSupplementaryMaterial/.Rproj.user/D604F8BD/sources/session-d6a0a7dc/._021E46DF-contents
- RJARSupplementaryMaterial/__MACOSX/RJARSupplementaryMaterial/.Rproj.user/D604F8BD/sources/session-d6a0a7dc/._0233615D-contents
- RJARSupplementaryMaterial/__MACOSX/RJARSupplementaryMaterial/.Rproj.user/D604F8BD/sources/session-d6a0a7dc/._03831028-contents
- RJARSupplementaryMaterial/__MACOSX/RJARSupplementaryMaterial/.Rproj.user/D604F8BD/sources/session-d6a0a7dc/._06E63019-contents
- RJARSupplementaryMaterial/__MACOSX/RJARSupplementaryMaterial/.Rproj.user/D604F8BD/sources/session-d6a0a7dc/._0A068E38-contents
- RJARSupplementaryMaterial/__MACOSX/RJARSupplementaryMaterial/.Rproj.user/D604F8BD/sources/session-d6a0a7dc/._0A993471-contents
- RJARSupplementaryMaterial/__MACOSX/RJARSupplementaryMaterial/.Rproj.user/D604F8BD/sources/session-d6a0a7dc/._0B1576D7-contents
- RJARSupplementaryMaterial/__MACOSX/RJARSupplementaryMaterial/.Rproj.user/D604F8BD/sources/session-d6a0a7dc/._0B86521E-contents
- RJARSupplementaryMaterial/__MACOSX/RJARSupplementaryMaterial/.Rproj.user/D604F8BD/sources/session-d6a0a7dc/._0BC97BD8-contents
- RJARSupplementaryMaterial/__MACOSX/RJARSupplementaryMaterial/.Rproj.user/D604F8BD/sources/session-d6a0a7dc/._0C4FB4EE-contents
- RJARSupplementaryMaterial/__MACOSX/RJARSupplementaryMaterial/.Rproj.user/D604F8BD/sources/session-d6a0a7dc/._0CAD5353-contents
- RJARSupplementaryMaterial/__MACOSX/RJARSupplementaryMaterial/.Rproj.user/D604F8BD/sources/session-d6a0a7dc/._0E26B673-contents
- RJARSupplementaryMaterial/__MACOSX/RJARSupplementaryMaterial/.Rproj.user/D604F8BD/sources/session-d6a0a7dc/._108FB94A-contents
- RJARSupplementaryMaterial/__MACOSX/RJARSupplementaryMaterial/.Rproj.user/D604F8BD/sources/session-d6a0a7dc/._128F5DFD
- RJARSupplementaryMaterial/__MACOSX/RJARSupplementaryMaterial/.Rproj.user/D604F8BD/sources/session-d6a0a7dc/._128F5DFD-contents
- RJARSupplementaryMaterial/__MACOSX/RJARSupplementaryMaterial/.Rproj.user/D604F8BD/sources/session-d6a0a7dc/._146DEC3D
- RJARSupplementaryMaterial/__MACOSX/RJARSupplementaryMaterial/.Rproj.user/D604F8BD/sources/session-d6a0a7dc/._146DEC3D-contents
- RJARSupplementaryMaterial/__MACOSX/RJARSupplementaryMaterial/.Rproj.user/D604F8BD/sources/session-d6a0a7dc/._167410CF-contents
- RJARSupplementaryMaterial/__MACOSX/RJARSupplementaryMaterial/.Rproj.user/D604F8BD/sources/session-d6a0a7dc/._1A2CFD66
- RJARSupplementaryMaterial/__MACOSX/RJARSupplementaryMaterial/.Rproj.user/D604F8BD/sources/session-d6a0a7dc/._1A2CFD66-contents
- RJARSupplementaryMaterial/__MACOSX/RJARSupplementaryMaterial/.Rproj.user/D604F8BD/sources/session-d6a0a7dc/._210DCAB1-contents
- RJARSupplementaryMaterial/__MACOSX/RJARSupplementaryMaterial/.Rproj.user/D604F8BD/sources/session-d6a0a7dc/._2B3DD9A3-contents
- RJARSupplementaryMaterial/__MACOSX/RJARSupplementaryMaterial/.Rproj.user/D604F8BD/sources/session-d6a0a7dc/._2F1E062A-contents
- RJARSupplementaryMaterial/__MACOSX/RJARSupplementaryMaterial/.Rproj.user/D604F8BD/sources/session-d6a0a7dc/._33B78479-contents
- RJARSupplementaryMaterial/__MACOSX/RJARSupplementaryMaterial/.Rproj.user/D604F8BD/sources/session-d6a0a7dc/._36201833-contents
- RJARSupplementaryMaterial/__MACOSX/RJARSupplementaryMaterial/.Rproj.user/D604F8BD/sources/session-d6a0a7dc/._3B1A8F91-contents
- RJARSupplementaryMaterial/__MACOSX/RJARSupplementaryMaterial/.Rproj.user/D604F8BD/sources/session-d6a0a7dc/._3C227E59-contents
- RJARSupplementaryMaterial/__MACOSX/RJARSupplementaryMaterial/.Rproj.user/D604F8BD/sources/session-d6a0a7dc/._4362BA15-contents
- RJARSupplementaryMaterial/__MACOSX/RJARSupplementaryMaterial/.Rproj.user/D604F8BD/sources/session-d6a0a7dc/._442F6948
- RJARSupplementaryMaterial/__MACOSX/RJARSupplementaryMaterial/.Rproj.user/D604F8BD/sources/session-d6a0a7dc/._442F6948-contents
- RJARSupplementaryMaterial/__MACOSX/RJARSupplementaryMaterial/.Rproj.user/D604F8BD/sources/session-d6a0a7dc/._4B02CE8B-contents
- RJARSupplementaryMaterial/__MACOSX/RJARSupplementaryMaterial/.Rproj.user/D604F8BD/sources/session-d6a0a7dc/._5595FCAC-contents
- RJARSupplementaryMaterial/__MACOSX/RJARSupplementaryMaterial/.Rproj.user/D604F8BD/sources/session-d6a0a7dc/._5AEB0C42-contents
- RJARSupplementaryMaterial/__MACOSX/RJARSupplementaryMaterial/.Rproj.user/D604F8BD/sources/session-d6a0a7dc/._5EAC20E1-contents
- RJARSupplementaryMaterial/__MACOSX/RJARSupplementaryMaterial/.Rproj.user/D604F8BD/sources/session-d6a0a7dc/._6E6DDFBB-contents
- RJARSupplementaryMaterial/__MACOSX/RJARSupplementaryMaterial/.Rproj.user/D604F8BD/sources/session-d6a0a7dc/._74704FC3-contents
- RJARSupplementaryMaterial/__MACOSX/RJARSupplementaryMaterial/.Rproj.user/D604F8BD/sources/session-d6a0a7dc/._7676E924-contents
- RJARSupplementaryMaterial/__MACOSX/RJARSupplementaryMaterial/.Rproj.user/D604F8BD/sources/session-d6a0a7dc/._7B6A65D8-contents
- RJARSupplementaryMaterial/__MACOSX/RJARSupplementaryMaterial/.Rproj.user/D604F8BD/sources/session-d6a0a7dc/._819E3161-contents
- RJARSupplementaryMaterial/__MACOSX/RJARSupplementaryMaterial/.Rproj.user/D604F8BD/sources/session-d6a0a7dc/._846DAA50-contents
- RJARSupplementaryMaterial/__MACOSX/RJARSupplementaryMaterial/.Rproj.user/D604F8BD/sources/session-d6a0a7dc/._84CB08F1-contents
- RJARSupplementaryMaterial/__MACOSX/RJARSupplementaryMaterial/.Rproj.user/D604F8BD/sources/session-d6a0a7dc/._85106538-contents
- RJARSupplementaryMaterial/__MACOSX/RJARSupplementaryMaterial/.Rproj.user/D604F8BD/sources/session-d6a0a7dc/._870427C1-contents
- RJARSupplementaryMaterial/__MACOSX/RJARSupplementaryMaterial/.Rproj.user/D604F8BD/sources/session-d6a0a7dc/._8B65CC9C-contents
- RJARSupplementaryMaterial/__MACOSX/RJARSupplementaryMaterial/.Rproj.user/D604F8BD/sources/session-d6a0a7dc/._8BAD6663-contents
- RJARSupplementaryMaterial/__MACOSX/RJARSupplementaryMaterial/.Rproj.user/D604F8BD/sources/session-d6a0a7dc/._93D4F737-contents
- RJARSupplementaryMaterial/__MACOSX/RJARSupplementaryMaterial/.Rproj.user/D604F8BD/sources/session-d6a0a7dc/._95C3913B-contents
- RJARSupplementaryMaterial/__MACOSX/RJARSupplementaryMaterial/.Rproj.user/D604F8BD/sources/session-d6a0a7dc/._966F3936-contents
- RJARSupplementaryMaterial/__MACOSX/RJARSupplementaryMaterial/.Rproj.user/D604F8BD/sources/session-d6a0a7dc/._982BC0D8-contents
- RJARSupplementaryMaterial/__MACOSX/RJARSupplementaryMaterial/.Rproj.user/D604F8BD/sources/session-d6a0a7dc/._9833400B-contents
- RJARSupplementaryMaterial/__MACOSX/RJARSupplementaryMaterial/.Rproj.user/D604F8BD/sources/session-d6a0a7dc/._9BDAA7F8-contents
- RJARSupplementaryMaterial/__MACOSX/RJARSupplementaryMaterial/.Rproj.user/D604F8BD/sources/session-d6a0a7dc/._9C1EE143-contents
- RJARSupplementaryMaterial/__MACOSX/RJARSupplementaryMaterial/.Rproj.user/D604F8BD/sources/session-d6a0a7dc/._AB3289CA-contents
- RJARSupplementaryMaterial/__MACOSX/RJARSupplementaryMaterial/.Rproj.user/D604F8BD/sources/session-d6a0a7dc/._ACA01BF5-contents
- RJARSupplementaryMaterial/__MACOSX/RJARSupplementaryMaterial/.Rproj.user/D604F8BD/sources/session-d6a0a7dc/._B06EE83C-contents
- RJARSupplementaryMaterial/__MACOSX/RJARSupplementaryMaterial/.Rproj.user/D604F8BD/sources/session-d6a0a7dc/._B59CE245-contents
- RJARSupplementaryMaterial/__MACOSX/RJARSupplementaryMaterial/.Rproj.user/D604F8BD/sources/session-d6a0a7dc/._BB5C21EB-contents
- RJARSupplementaryMaterial/__MACOSX/RJARSupplementaryMaterial/.Rproj.user/D604F8BD/sources/session-d6a0a7dc/._BB9EC5F5-contents
- RJARSupplementaryMaterial/__MACOSX/RJARSupplementaryMaterial/.Rproj.user/D604F8BD/sources/session-d6a0a7dc/._BC724383-contents
- RJARSupplementaryMaterial/__MACOSX/RJARSupplementaryMaterial/.Rproj.user/D604F8BD/sources/session-d6a0a7dc/._C1E417CD-contents
- RJARSupplementaryMaterial/__MACOSX/RJARSupplementaryMaterial/.Rproj.user/D604F8BD/sources/session-d6a0a7dc/._C5CCAF88-contents
- RJARSupplementaryMaterial/__MACOSX/RJARSupplementaryMaterial/.Rproj.user/D604F8BD/sources/session-d6a0a7dc/._C6C9EDBE-contents
- RJARSupplementaryMaterial/__MACOSX/RJARSupplementaryMaterial/.Rproj.user/D604F8BD/sources/session-d6a0a7dc/._D0ADD71B-contents
- RJARSupplementaryMaterial/__MACOSX/RJARSupplementaryMaterial/.Rproj.user/D604F8BD/sources/session-d6a0a7dc/._D34922DB-contents
- RJARSupplementaryMaterial/__MACOSX/RJARSupplementaryMaterial/.Rproj.user/D604F8BD/sources/session-d6a0a7dc/._E42BCDEE-contents
- RJARSupplementaryMaterial/__MACOSX/RJARSupplementaryMaterial/.Rproj.user/D604F8BD/sources/session-d6a0a7dc/._F1113149-contents
- RJARSupplementaryMaterial/__MACOSX/RJARSupplementaryMaterial/.Rproj.user/D604F8BD/sources/session-d6a0a7dc/._F11A6907
- RJARSupplementaryMaterial/__MACOSX/RJARSupplementaryMaterial/.Rproj.user/D604F8BD/sources/session-d6a0a7dc/._F11A6907-contents
- RJARSupplementaryMaterial/__MACOSX/RJARSupplementaryMaterial/.Rproj.user/D604F8BD/sources/session-d6a0a7dc/._F1AB8EAB-contents
- RJARSupplementaryMaterial/__MACOSX/RJARSupplementaryMaterial/.Rproj.user/D604F8BD/sources/session-d6a0a7dc/._F3F7B09F-contents
- RJARSupplementaryMaterial/__MACOSX/RJARSupplementaryMaterial/.Rproj.user/D604F8BD/sources/session-d6a0a7dc/._F5D8424E-contents
- RJARSupplementaryMaterial/__MACOSX/RJARSupplementaryMaterial/.Rproj.user/D604F8BD/sources/session-d6a0a7dc/._F8257449
- RJARSupplementaryMaterial/__MACOSX/RJARSupplementaryMaterial/.Rproj.user/D604F8BD/sources/session-d6a0a7dc/._F8257449-contents
- RJARSupplementaryMaterial/__MACOSX/RJARSupplementaryMaterial/.Rproj.user/D604F8BD/sources/session-d6a0a7dc/._F8D96EAC-contents
- RJARSupplementaryMaterial/__MACOSX/RJARSupplementaryMaterial/.Rproj.user/D604F8BD/sources/session-d6a0a7dc/._FE165DB5-contents
- RJARSupplementaryMaterial/__MACOSX/RJARSupplementaryMaterial/.Rproj.user/D604F8BD/sources/session-d6a0a7dc/._lock_file
- RJARSupplementaryMaterial/__MACOSX/RJARSupplementaryMaterial/.Rproj.user/E2504347/
- RJARSupplementaryMaterial/__MACOSX/RJARSupplementaryMaterial/.Rproj.user/E2504347/._bibliography-index
- RJARSupplementaryMaterial/__MACOSX/RJARSupplementaryMaterial/.Rproj.user/E2504347/._ctx
- RJARSupplementaryMaterial/__MACOSX/RJARSupplementaryMaterial/.Rproj.user/E2504347/._explorer-cache
- RJARSupplementaryMaterial/__MACOSX/RJARSupplementaryMaterial/.Rproj.user/E2504347/._pcs
- RJARSupplementaryMaterial/__MACOSX/RJARSupplementaryMaterial/.Rproj.user/E2504347/._persistent-state
- RJARSupplementaryMaterial/__MACOSX/RJARSupplementaryMaterial/.Rproj.user/E2504347/._presentation
- RJARSupplementaryMaterial/__MACOSX/RJARSupplementaryMaterial/.Rproj.user/E2504347/._profiles-cache
- RJARSupplementaryMaterial/__MACOSX/RJARSupplementaryMaterial/.Rproj.user/E2504347/._rmd-outputs
- RJARSupplementaryMaterial/__MACOSX/RJARSupplementaryMaterial/.Rproj.user/E2504347/._saved_source_markers
- RJARSupplementaryMaterial/__MACOSX/RJARSupplementaryMaterial/.Rproj.user/E2504347/._sources
- RJARSupplementaryMaterial/__MACOSX/RJARSupplementaryMaterial/.Rproj.user/E2504347/._tutorial
- RJARSupplementaryMaterial/__MACOSX/RJARSupplementaryMaterial/.Rproj.user/E2504347/._viewer_history
- RJARSupplementaryMaterial/__MACOSX/RJARSupplementaryMaterial/.Rproj.user/E2504347/._viewer-cache
- RJARSupplementaryMaterial/__MACOSX/RJARSupplementaryMaterial/.Rproj.user/E2504347/pcs/
- RJARSupplementaryMaterial/__MACOSX/RJARSupplementaryMaterial/.Rproj.user/E2504347/pcs/._files-pane.pper
- RJARSupplementaryMaterial/__MACOSX/RJARSupplementaryMaterial/.Rproj.user/E2504347/pcs/._source-pane.pper
- RJARSupplementaryMaterial/__MACOSX/RJARSupplementaryMaterial/.Rproj.user/E2504347/pcs/._windowlayoutstate.pper
- RJARSupplementaryMaterial/__MACOSX/RJARSupplementaryMaterial/.Rproj.user/E2504347/pcs/._workbench-pane.pper
- RJARSupplementaryMaterial/__MACOSX/RJARSupplementaryMaterial/.Rproj.user/E2504347/sources/
- RJARSupplementaryMaterial/__MACOSX/RJARSupplementaryMaterial/.Rproj.user/E2504347/sources/._per
- RJARSupplementaryMaterial/__MACOSX/RJARSupplementaryMaterial/.Rproj.user/E2504347/sources/._prop
- RJARSupplementaryMaterial/__MACOSX/RJARSupplementaryMaterial/.Rproj.user/E2504347/sources/._s-550F50D5
- RJARSupplementaryMaterial/__MACOSX/RJARSupplementaryMaterial/.Rproj.user/E2504347/sources/per/
- RJARSupplementaryMaterial/__MACOSX/RJARSupplementaryMaterial/.Rproj.user/E2504347/sources/per/._t
- RJARSupplementaryMaterial/__MACOSX/RJARSupplementaryMaterial/.Rproj.user/E2504347/sources/per/._u
- RJARSupplementaryMaterial/__MACOSX/RJARSupplementaryMaterial/.Rproj.user/E2504347/sources/prop/
- RJARSupplementaryMaterial/__MACOSX/RJARSupplementaryMaterial/.Rproj.user/E2504347/sources/prop/._10D49068
- RJARSupplementaryMaterial/__MACOSX/RJARSupplementaryMaterial/.Rproj.user/E2504347/sources/prop/._5BB6C4F6
- RJARSupplementaryMaterial/__MACOSX/RJARSupplementaryMaterial/.Rproj.user/E2504347/sources/prop/._6C84AD57
- RJARSupplementaryMaterial/__MACOSX/RJARSupplementaryMaterial/.Rproj.user/E2504347/sources/prop/._78B5E9DF
- RJARSupplementaryMaterial/__MACOSX/RJARSupplementaryMaterial/.Rproj.user/E2504347/sources/prop/._DB612476
- RJARSupplementaryMaterial/__MACOSX/RJARSupplementaryMaterial/.Rproj.user/E2504347/sources/prop/._E6DD246E
- RJARSupplementaryMaterial/__MACOSX/RJARSupplementaryMaterial/.Rproj.user/E2504347/sources/prop/._E9A9B5C3
- RJARSupplementaryMaterial/__MACOSX/RJARSupplementaryMaterial/.Rproj.user/E2504347/sources/prop/._F29B5652
- RJARSupplementaryMaterial/__MACOSX/RJARSupplementaryMaterial/.Rproj.user/E2504347/sources/prop/._INDEX
- RJARSupplementaryMaterial/__MACOSX/RJARSupplementaryMaterial/.Rproj.user/E2504347/sources/s-550F50D5/
- RJARSupplementaryMaterial/__MACOSX/RJARSupplementaryMaterial/.Rproj.user/E2504347/sources/s-550F50D5/._445DFE81
- RJARSupplementaryMaterial/__MACOSX/RJARSupplementaryMaterial/.Rproj.user/E2504347/sources/s-550F50D5/._445DFE81-contents
- RJARSupplementaryMaterial/__MACOSX/RJARSupplementaryMaterial/.Rproj.user/E2504347/sources/s-550F50D5/._5170EF9A
- RJARSupplementaryMaterial/__MACOSX/RJARSupplementaryMaterial/.Rproj.user/E2504347/sources/s-550F50D5/._5170EF9A-contents
- RJARSupplementaryMaterial/__MACOSX/RJARSupplementaryMaterial/.Rproj.user/E2504347/sources/s-550F50D5/._6F55AF5D
- RJARSupplementaryMaterial/__MACOSX/RJARSupplementaryMaterial/.Rproj.user/E2504347/sources/s-550F50D5/._6F55AF5D-contents
- RJARSupplementaryMaterial/__MACOSX/RJARSupplementaryMaterial/.Rproj.user/E2504347/sources/s-550F50D5/._AFDDF4F8
- RJARSupplementaryMaterial/__MACOSX/RJARSupplementaryMaterial/.Rproj.user/E2504347/sources/s-550F50D5/._AFDDF4F8-contents
- RJARSupplementaryMaterial/__MACOSX/RJARSupplementaryMaterial/.Rproj.user/E2504347/sources/s-550F50D5/._D757F237
- RJARSupplementaryMaterial/__MACOSX/RJARSupplementaryMaterial/.Rproj.user/E2504347/sources/s-550F50D5/._D757F237-contents
- RJARSupplementaryMaterial/__MACOSX/RJARSupplementaryMaterial/.Rproj.user/E2504347/sources/s-550F50D5/._E500E867
- RJARSupplementaryMaterial/__MACOSX/RJARSupplementaryMaterial/.Rproj.user/E2504347/sources/s-550F50D5/._E500E867-contents
- RJARSupplementaryMaterial/__MACOSX/RJARSupplementaryMaterial/.Rproj.user/E2504347/sources/s-550F50D5/._lock_file
- RJARSupplementaryMaterial/__MACOSX/RJARSupplementaryMaterial/.Rproj.user/shared/
- RJARSupplementaryMaterial/__MACOSX/RJARSupplementaryMaterial/.Rproj.user/shared/._notebooks
- RJARSupplementaryMaterial/__MACOSX/RJARSupplementaryMaterial/.Rproj.user/shared/notebooks/
- RJARSupplementaryMaterial/__MACOSX/RJARSupplementaryMaterial/.Rproj.user/shared/notebooks/._patch-chunk-names
- RJARSupplementaryMaterial/__MACOSX/RJARSupplementaryMaterial/.Rproj.user/shared/notebooks/._paths
- RJARSupplementaryMaterial/__MACOSX/RJARSupplementaryMaterial/01.ReplicationMaterial/
- RJARSupplementaryMaterial/__MACOSX/RJARSupplementaryMaterial/01.ReplicationMaterial/._.DS_Store
- RJARSupplementaryMaterial/__MACOSX/RJARSupplementaryMaterial/01.ReplicationMaterial/._.Rhistory
- RJARSupplementaryMaterial/__MACOSX/RJARSupplementaryMaterial/01.ReplicationMaterial/._.Rproj.user
- RJARSupplementaryMaterial/__MACOSX/RJARSupplementaryMaterial/01.ReplicationMaterial/._01.ReplicationMaterial.Rproj
- RJARSupplementaryMaterial/__MACOSX/RJARSupplementaryMaterial/01.ReplicationMaterial/._01.Simulations
- RJARSupplementaryMaterial/__MACOSX/RJARSupplementaryMaterial/01.ReplicationMaterial/._02.EmpiricalApplication
- RJARSupplementaryMaterial/__MACOSX/RJARSupplementaryMaterial/01.ReplicationMaterial/._Master.R
- RJARSupplementaryMaterial/__MACOSX/RJARSupplementaryMaterial/01.ReplicationMaterial/.Rproj.user/
- RJARSupplementaryMaterial/__MACOSX/RJARSupplementaryMaterial/01.ReplicationMaterial/.Rproj.user/._D604F8BD
- RJARSupplementaryMaterial/__MACOSX/RJARSupplementaryMaterial/01.ReplicationMaterial/.Rproj.user/._shared
- RJARSupplementaryMaterial/__MACOSX/RJARSupplementaryMaterial/01.ReplicationMaterial/.Rproj.user/D604F8BD/
- RJARSupplementaryMaterial/__MACOSX/RJARSupplementaryMaterial/01.ReplicationMaterial/.Rproj.user/D604F8BD/._bibliography-index
- RJARSupplementaryMaterial/__MACOSX/RJARSupplementaryMaterial/01.ReplicationMaterial/.Rproj.user/D604F8BD/._ctx
- RJARSupplementaryMaterial/__MACOSX/RJARSupplementaryMaterial/01.ReplicationMaterial/.Rproj.user/D604F8BD/._explorer-cache
- RJARSupplementaryMaterial/__MACOSX/RJARSupplementaryMaterial/01.ReplicationMaterial/.Rproj.user/D604F8BD/._pcs
- RJARSupplementaryMaterial/__MACOSX/RJARSupplementaryMaterial/01.ReplicationMaterial/.Rproj.user/D604F8BD/._persistent-state
- RJARSupplementaryMaterial/__MACOSX/RJARSupplementaryMaterial/01.ReplicationMaterial/.Rproj.user/D604F8BD/._presentation
- RJARSupplementaryMaterial/__MACOSX/RJARSupplementaryMaterial/01.ReplicationMaterial/.Rproj.user/D604F8BD/._profiles-cache
- RJARSupplementaryMaterial/__MACOSX/RJARSupplementaryMaterial/01.ReplicationMaterial/.Rproj.user/D604F8BD/._rmd-outputs
- RJARSupplementaryMaterial/__MACOSX/RJARSupplementaryMaterial/01.ReplicationMaterial/.Rproj.user/D604F8BD/._saved_source_markers
- RJARSupplementaryMaterial/__MACOSX/RJARSupplementaryMaterial/01.ReplicationMaterial/.Rproj.user/D604F8BD/._sources
- RJARSupplementaryMaterial/__MACOSX/RJARSupplementaryMaterial/01.ReplicationMaterial/.Rproj.user/D604F8BD/._tutorial
- RJARSupplementaryMaterial/__MACOSX/RJARSupplementaryMaterial/01.ReplicationMaterial/.Rproj.user/D604F8BD/._viewer_history
- RJARSupplementaryMaterial/__MACOSX/RJARSupplementaryMaterial/01.ReplicationMaterial/.Rproj.user/D604F8BD/._viewer-cache
- RJARSupplementaryMaterial/__MACOSX/RJARSupplementaryMaterial/01.ReplicationMaterial/.Rproj.user/D604F8BD/pcs/
- RJARSupplementaryMaterial/__MACOSX/RJARSupplementaryMaterial/01.ReplicationMaterial/.Rproj.user/D604F8BD/pcs/._debug-breakpoints.pper
- RJARSupplementaryMaterial/__MACOSX/RJARSupplementaryMaterial/01.ReplicationMaterial/.Rproj.user/D604F8BD/pcs/._files-pane.pper
- RJARSupplementaryMaterial/__MACOSX/RJARSupplementaryMaterial/01.ReplicationMaterial/.Rproj.user/D604F8BD/pcs/._source-pane.pper
- RJARSupplementaryMaterial/__MACOSX/RJARSupplementaryMaterial/01.ReplicationMaterial/.Rproj.user/D604F8BD/pcs/._windowlayoutstate.pper
- RJARSupplementaryMaterial/__MACOSX/RJARSupplementaryMaterial/01.ReplicationMaterial/.Rproj.user/D604F8BD/pcs/._workbench-pane.pper
- RJARSupplementaryMaterial/__MACOSX/RJARSupplementaryMaterial/01.ReplicationMaterial/.Rproj.user/D604F8BD/sources/
- RJARSupplementaryMaterial/__MACOSX/RJARSupplementaryMaterial/01.ReplicationMaterial/.Rproj.user/D604F8BD/sources/._per
- RJARSupplementaryMaterial/__MACOSX/RJARSupplementaryMaterial/01.ReplicationMaterial/.Rproj.user/D604F8BD/sources/._prop
- RJARSupplementaryMaterial/__MACOSX/RJARSupplementaryMaterial/01.ReplicationMaterial/.Rproj.user/D604F8BD/sources/per/
- RJARSupplementaryMaterial/__MACOSX/RJARSupplementaryMaterial/01.ReplicationMaterial/.Rproj.user/D604F8BD/sources/per/._t
- RJARSupplementaryMaterial/__MACOSX/RJARSupplementaryMaterial/01.ReplicationMaterial/.Rproj.user/D604F8BD/sources/per/._u
- RJARSupplementaryMaterial/__MACOSX/RJARSupplementaryMaterial/01.ReplicationMaterial/.Rproj.user/D604F8BD/sources/per/t/
- RJARSupplementaryMaterial/__MACOSX/RJARSupplementaryMaterial/01.ReplicationMaterial/.Rproj.user/D604F8BD/sources/per/t/._45B9AECE
- RJARSupplementaryMaterial/__MACOSX/RJARSupplementaryMaterial/01.ReplicationMaterial/.Rproj.user/D604F8BD/sources/per/t/._45B9AECE-contents
- RJARSupplementaryMaterial/__MACOSX/RJARSupplementaryMaterial/01.ReplicationMaterial/.Rproj.user/D604F8BD/sources/per/t/._7FE71920
- RJARSupplementaryMaterial/__MACOSX/RJARSupplementaryMaterial/01.ReplicationMaterial/.Rproj.user/D604F8BD/sources/per/t/._7FE71920-contents
- RJARSupplementaryMaterial/__MACOSX/RJARSupplementaryMaterial/01.ReplicationMaterial/.Rproj.user/D604F8BD/sources/per/t/._D4AF4AA3
- RJARSupplementaryMaterial/__MACOSX/RJARSupplementaryMaterial/01.ReplicationMaterial/.Rproj.user/D604F8BD/sources/per/t/._D4AF4AA3-contents
- RJARSupplementaryMaterial/__MACOSX/RJARSupplementaryMaterial/01.ReplicationMaterial/.Rproj.user/D604F8BD/sources/per/t/._FA1B721E
- RJARSupplementaryMaterial/__MACOSX/RJARSupplementaryMaterial/01.ReplicationMaterial/.Rproj.user/D604F8BD/sources/per/t/._FA1B721E-contents
- RJARSupplementaryMaterial/__MACOSX/RJARSupplementaryMaterial/01.ReplicationMaterial/.Rproj.user/D604F8BD/sources/prop/
- RJARSupplementaryMaterial/__MACOSX/RJARSupplementaryMaterial/01.ReplicationMaterial/.Rproj.user/D604F8BD/sources/prop/._003F7BC4
- RJARSupplementaryMaterial/__MACOSX/RJARSupplementaryMaterial/01.ReplicationMaterial/.Rproj.user/D604F8BD/sources/prop/._2303CB45
- RJARSupplementaryMaterial/__MACOSX/RJARSupplementaryMaterial/01.ReplicationMaterial/.Rproj.user/D604F8BD/sources/prop/._5CBC7F22
- RJARSupplementaryMaterial/__MACOSX/RJARSupplementaryMaterial/01.ReplicationMaterial/.Rproj.user/D604F8BD/sources/prop/._835D675B
- RJARSupplementaryMaterial/__MACOSX/RJARSupplementaryMaterial/01.ReplicationMaterial/.Rproj.user/D604F8BD/sources/prop/._8D13B040
- RJARSupplementaryMaterial/__MACOSX/RJARSupplementaryMaterial/01.ReplicationMaterial/.Rproj.user/D604F8BD/sources/prop/._C21B319F
- RJARSupplementaryMaterial/__MACOSX/RJARSupplementaryMaterial/01.ReplicationMaterial/.Rproj.user/D604F8BD/sources/prop/._D9A3A4FC
- RJARSupplementaryMaterial/__MACOSX/RJARSupplementaryMaterial/01.ReplicationMaterial/.Rproj.user/D604F8BD/sources/prop/._DBF273F3
- RJARSupplementaryMaterial/__MACOSX/RJARSupplementaryMaterial/01.ReplicationMaterial/.Rproj.user/D604F8BD/sources/prop/._INDEX
- RJARSupplementaryMaterial/__MACOSX/RJARSupplementaryMaterial/01.ReplicationMaterial/.Rproj.user/shared/
- RJARSupplementaryMaterial/__MACOSX/RJARSupplementaryMaterial/01.ReplicationMaterial/.Rproj.user/shared/._notebooks
- RJARSupplementaryMaterial/__MACOSX/RJARSupplementaryMaterial/01.ReplicationMaterial/.Rproj.user/shared/notebooks/
- RJARSupplementaryMaterial/__MACOSX/RJARSupplementaryMaterial/01.ReplicationMaterial/.Rproj.user/shared/notebooks/._patch-chunk-names
- RJARSupplementaryMaterial/__MACOSX/RJARSupplementaryMaterial/01.ReplicationMaterial/.Rproj.user/shared/notebooks/._paths
- RJARSupplementaryMaterial/__MACOSX/RJARSupplementaryMaterial/01.ReplicationMaterial/01.Simulations/
- RJARSupplementaryMaterial/__MACOSX/RJARSupplementaryMaterial/01.ReplicationMaterial/01.Simulations/._.DS_Store
- RJARSupplementaryMaterial/__MACOSX/RJARSupplementaryMaterial/01.ReplicationMaterial/01.Simulations/._.Rhistory
- RJARSupplementaryMaterial/__MACOSX/RJARSupplementaryMaterial/01.ReplicationMaterial/01.Simulations/._.Rproj.user
- RJARSupplementaryMaterial/__MACOSX/RJARSupplementaryMaterial/01.ReplicationMaterial/01.Simulations/._00.Aux
- RJARSupplementaryMaterial/__MACOSX/RJARSupplementaryMaterial/01.ReplicationMaterial/01.Simulations/._01.Simulations.Rproj
- RJARSupplementaryMaterial/__MACOSX/RJARSupplementaryMaterial/01.ReplicationMaterial/01.Simulations/._01.SizeCurves
- RJARSupplementaryMaterial/__MACOSX/RJARSupplementaryMaterial/01.ReplicationMaterial/01.Simulations/._02.PowerCurves
- RJARSupplementaryMaterial/__MACOSX/RJARSupplementaryMaterial/01.ReplicationMaterial/01.Simulations/._Simulations.R
- RJARSupplementaryMaterial/__MACOSX/RJARSupplementaryMaterial/01.ReplicationMaterial/01.Simulations/._SimulationsProjections.R
- RJARSupplementaryMaterial/__MACOSX/RJARSupplementaryMaterial/01.ReplicationMaterial/01.Simulations/.Rproj.user/
- RJARSupplementaryMaterial/__MACOSX/RJARSupplementaryMaterial/01.ReplicationMaterial/01.Simulations/.Rproj.user/._D604F8BD
- RJARSupplementaryMaterial/__MACOSX/RJARSupplementaryMaterial/01.ReplicationMaterial/01.Simulations/.Rproj.user/._shared
- RJARSupplementaryMaterial/__MACOSX/RJARSupplementaryMaterial/01.ReplicationMaterial/01.Simulations/.Rproj.user/D604F8BD/
- RJARSupplementaryMaterial/__MACOSX/RJARSupplementaryMaterial/01.ReplicationMaterial/01.Simulations/.Rproj.user/D604F8BD/._bibliography-index
- RJARSupplementaryMaterial/__MACOSX/RJARSupplementaryMaterial/01.ReplicationMaterial/01.Simulations/.Rproj.user/D604F8BD/._ctx
- RJARSupplementaryMaterial/__MACOSX/RJARSupplementaryMaterial/01.ReplicationMaterial/01.Simulations/.Rproj.user/D604F8BD/._explorer-cache
- RJARSupplementaryMaterial/__MACOSX/RJARSupplementaryMaterial/01.ReplicationMaterial/01.Simulations/.Rproj.user/D604F8BD/._pcs
- RJARSupplementaryMaterial/__MACOSX/RJARSupplementaryMaterial/01.ReplicationMaterial/01.Simulations/.Rproj.user/D604F8BD/._persistent-state
- RJARSupplementaryMaterial/__MACOSX/RJARSupplementaryMaterial/01.ReplicationMaterial/01.Simulations/.Rproj.user/D604F8BD/._presentation
- RJARSupplementaryMaterial/__MACOSX/RJARSupplementaryMaterial/01.ReplicationMaterial/01.Simulations/.Rproj.user/D604F8BD/._profiles-cache
- RJARSupplementaryMaterial/__MACOSX/RJARSupplementaryMaterial/01.ReplicationMaterial/01.Simulations/.Rproj.user/D604F8BD/._rmd-outputs
[truncated: 288 more entries]
