# Supplementary material for: A Ridge-Regularized Jackknifed Anderson-Rubin Test
Source: J Bus Econ Stat. 2023 Dec 12;42(3):1083–94. doi: 10.1080/07350015.2023.2290739 (PMC11182230; doi:10.1080/07350015.2023.2290739)
Supplement: RJARSupplementaryMaterial (2).zip [file UBES_A_2290739_SM3451.zip › RJARSupplementaryMaterial/RJARSupplementaryMaterial/README.md]

# Supplementary Material for 'A Ridge-Regularised Jackknifed Anderson-Rubin Test'

## 'TheoreticalAppendix.pdf'
This file contains all the proofs, as well as additional simulation evidence.

## '01.ReplicationMaterial'
This folder contains the code needed to replicate all the simulations and the empirical application in the paper. It consists of two folders: '01.Simulations' and '02.EmpiricalApplication'. The script 'Master.R' runs the code needed to generate all the figures in the paper and the appendix. Running all simulations took approximately two days on a Windows 2016 Server with 44 cores at 2.2 GHz and 64GB of RAM. 

### '01.Simulations'
This folder contains the code needed to replicate all the simulations reported in the paper and the Supplmentary Material. The script '01.Simulations.R' generates all the figures in the main text. The script '02.SimulationsProjection.R' generates all the projection inference figures in the appendix.

### '02.EmpiricalApplication'
This folder contains the code needed to replicate the empirical application in the paper. The script 'EmpiricalApplication.R' generates Figures 5 and 6 in the main paper. Data is taken from the replication material of Goldsmith-Pinkham, P., I. Sorkin, and H. Swift (2020). Bartik Instruments: What, When, Why, and How. American Economic Review 110 (8), 2586–2624.

## '02.RJARTool'
The code in this folder provides a user-friendly script for constructing RJAR confidence sets for a given application by
1. Adding new '.csv' files to the '01.Data' folder corresponding to the dependent, endogenous, control, and instrumental variables;
2. Changing the paths in the 'RJARTool.R' script (lines 10-15) to the variables in Step 1.;
3. Adjusting `beta.grid` in 'RJARTool.R' (line 17) over which the RJAR test is inverted.
